# Supplementary material for: Multi-omics reveals novel prognostic implication of SRC protein expression in bladder cancer and its correlation with immunotherapy response
Source: Ann Med. 2021 Apr 8;53(1):596–610. doi: 10.1080/07853890.2021.1908588 (PMC8043611; doi:10.1080/07853890.2021.1908588)
Supplement: Supplemental Material [file IANN_A_1908588_SM6846.zip › Supplemental files/Table S1.csv]

Table S1. Association of SRC and immune checkpoint molecules in 12,452 cancer samples using Spearson's test.
cancer	infiltrates	rho	p	adj.p
ACC (n=79)	CD27	-0.062633885	0.583439504	0.720980312
ACC (n=79)	CTLA4	-0.072317906	0.526498337	0.672125536
ACC (n=79)	LAG3	-0.046835443	0.681899585	0.790608214
ACC (n=79)	PDCD1	-0.202259789	0.073841389	0.175618011
ACC (n=79)	PDCD1LG2	-0.087963047	0.440785879	0.589462557
ACC (n=79)	TIGIT	-0.09837404	0.388398354	0.556893301
BLCA (n=408)	CD27	-0.234710345	1.64E-06	2.31E-05
BLCA (n=408)	CTLA4	-0.328243289	1.05E-11	8.42E-10
BLCA (n=408)	LAG3	-0.409942715	5.74E-18	6.89E-16
BLCA (n=408)	PDCD1	-0.301298333	5.22E-10	1.79E-08
BLCA (n=408)	PDCD1LG2	-0.458549605	1.32E-22	3.17E-20
BLCA (n=408)	TIGIT	-0.295740526	1.11E-09	2.97E-08
BRCA (n=1100)	CD27	0.056606932	0.060544142	0.152953622
BRCA (n=1100)	CTLA4	0.116712272	0.000104554	0.000738027
BRCA (n=1100)	LAG3	0.096357772	0.001375993	0.006475262
BRCA (n=1100)	PDCD1	0.118618453	8.03E-05	0.000583797
BRCA (n=1100)	PDCD1LG2	0.136776889	5.30E-06	6.36E-05
BRCA (n=1100)	TIGIT	0.123765697	3.85E-05	0.000330416
BRCA-Basal (n=191)	CD27	-0.047023974	0.518295097	0.668767867
BRCA-Basal (n=191)	CTLA4	-0.055941719	0.442096917	0.589462557
BRCA-Basal (n=191)	LAG3	-0.114387572	0.115102636	0.251133024
BRCA-Basal (n=191)	PDCD1	-0.039675203	0.585796503	0.720980312
BRCA-Basal (n=191)	PDCD1LG2	0.025678562	0.724378312	0.823937416
BRCA-Basal (n=191)	TIGIT	-0.045313792	0.533640734	0.677639027
BRCA-Her2 (n=82)	CD27	0.075848108	0.498237088	0.646361628
BRCA-Her2 (n=82)	CTLA4	0.110022747	0.325118197	0.493850425
BRCA-Her2 (n=82)	LAG3	-0.021734635	0.846319281	0.901926473
BRCA-Her2 (n=82)	PDCD1	0.10686649	0.339273837	0.505749819
BRCA-Her2 (n=82)	PDCD1LG2	0.05939204	0.596091471	0.726202808
BRCA-Her2 (n=82)	TIGIT	0.102970146	0.357275091	0.526049214
BRCA-LumA (n=568)	CD27	0.001456372	0.972372459	0.984680971
BRCA-LumA (n=568)	CTLA4	0.044822023	0.286236149	0.456998186
BRCA-LumA (n=568)	LAG3	0.006444807	0.878192687	0.920376615
BRCA-LumA (n=568)	PDCD1	0.04151474	0.323320824	0.493850425
BRCA-LumA (n=568)	PDCD1LG2	0.121125307	0.003839679	0.016167071
BRCA-LumA (n=568)	TIGIT	0.067289339	0.109161525	0.240355652
BRCA-LumB (n=219)	CD27	0.223371074	0.000872108	0.00436054
BRCA-LumB (n=219)	CTLA4	0.175222703	0.009367208	0.033554177
BRCA-LumB (n=219)	LAG3	0.133349709	0.048733813	0.134438104
BRCA-LumB (n=219)	PDCD1	0.256370034	0.000124782	0.000831882
BRCA-LumB (n=219)	PDCD1LG2	0.109804974	0.105109916	0.23576056
BRCA-LumB (n=219)	TIGIT	0.190191081	0.004738565	0.018954259
CESC (n=306)	CD27	0.040882991	0.476135834	0.624440439
CESC (n=306)	CTLA4	-0.0759164	0.185346449	0.336993543
CESC (n=306)	LAG3	-0.132030834	0.020873399	0.066794878
CESC (n=306)	PDCD1	-0.060882427	0.288401913	0.456998186
CESC (n=306)	PDCD1LG2	0.024722198	0.666644514	0.783190658
CESC (n=306)	TIGIT	0.033056815	0.564582109	0.709422545
CHOL (n=36)	CD27	0.007464607	0.965536089	0.981901107
CHOL (n=36)	CTLA4	0.125611326	0.465409423	0.613726712
CHOL (n=36)	LAG3	-0.055598456	0.747401956	0.842143049
CHOL (n=36)	PDCD1	0.092664093	0.590907287	0.723559943
CHOL (n=36)	PDCD1LG2	0.047876448	0.781565274	0.860438833
CHOL (n=36)	TIGIT	-0.001801802	0.991678797	0.993717297
COAD (n=458)	CD27	0.005286628	0.910165027	0.945626002
COAD (n=458)	CTLA4	-0.098799153	0.034533186	0.103083395
COAD (n=458)	LAG3	-0.139818993	0.002710242	0.012045518
COAD (n=458)	PDCD1	-0.084274961	0.071570447	0.174382751
COAD (n=458)	PDCD1LG2	-0.167617124	0.000314709	0.001936668
COAD (n=458)	TIGIT	-0.114098985	0.014560267	0.050167564
DLBC (n=48)	CD27	-0.042661746	0.773416243	0.858522854
DLBC (n=48)	CTLA4	0.275184542	0.058356912	0.150647407
DLBC (n=48)	LAG3	0.304711246	0.03522016	0.103083395
DLBC (n=48)	PDCD1	0.124837169	0.39788023	0.561713265
DLBC (n=48)	PDCD1LG2	0.585974815	1.21E-05	0.00013202
DLBC (n=48)	TIGIT	0.447134173	0.001441701	0.006654006
ESCA (n=185)	CD27	0.113297449	0.124657241	0.26712266
ESCA (n=185)	CTLA4	0.079441644	0.282419795	0.456998186
ESCA (n=185)	LAG3	-0.005502066	0.940748189	0.96742131
ESCA (n=185)	PDCD1	0.044967969	0.543325082	0.686305367
ESCA (n=185)	PDCD1LG2	-0.195729881	0.007584084	0.028440313
ESCA (n=185)	TIGIT	0.058443577	0.429407194	0.588901295
GBM (n=153)	CD27	-0.090612637	0.26531435	0.436133178
GBM (n=153)	CTLA4	0.005391242	0.9472667	0.96742131
GBM (n=153)	LAG3	0.243573506	0.002413668	0.010929818
GBM (n=153)	PDCD1	0.055878332	0.492684813	0.642632365
GBM (n=153)	PDCD1LG2	-0.337153043	2.03E-05	0.000187349
GBM (n=153)	TIGIT	0.018244293	0.822883832	0.893629501
HNSC (n=522)	CD27	0.06246991	0.154087628	0.298234119
HNSC (n=522)	CTLA4	0.061216389	0.162537643	0.311735439
HNSC (n=522)	LAG3	0.035791878	0.414471773	0.579547301
HNSC (n=522)	PDCD1	0.03977247	0.36447301	0.533375137
HNSC (n=522)	PDCD1LG2	0.127609058	0.003494884	0.014978074
HNSC (n=522)	TIGIT	0.147056019	0.000751353	0.003836695
HNSC-HPV- (n=422)	CD27	0.063137421	0.195508676	0.345690798
HNSC-HPV- (n=422)	CTLA4	0.057786117	0.23619608	0.393660133
HNSC-HPV- (n=422)	LAG3	0.037634536	0.440651974	0.589462557
HNSC-HPV- (n=422)	PDCD1	0.038723383	0.427533981	0.588901295
HNSC-HPV- (n=422)	PDCD1LG2	0.117207741	0.015999681	0.054083428
HNSC-HPV- (n=422)	TIGIT	0.136040538	0.005120282	0.020145371
HNSC-HPV+ (n=98)	CD27	0.052336961	0.608782014	0.734209465
HNSC-HPV+ (n=98)	CTLA4	0.075633252	0.459187468	0.608867361
HNSC-HPV+ (n=98)	LAG3	0.043729957	0.668975353	0.783190658
HNSC-HPV+ (n=98)	PDCD1	0.037928198	0.710796951	0.816226163
HNSC-HPV+ (n=98)	PDCD1LG2	0.195162226	0.054131858	0.142765339
HNSC-HPV+ (n=98)	TIGIT	0.213230559	0.035022336	0.103083395
KICH (n=66)	CD27	0.41095919	0.000608871	0.003247313
KICH (n=66)	CTLA4	0.268555996	0.029235426	0.091123404
KICH (n=66)	LAG3	0.286254044	0.019801119	0.065069868
KICH (n=66)	PDCD1	0.183892449	0.139396539	0.290914517
KICH (n=66)	PDCD1LG2	0.334182236	0.006099962	0.02331527
KICH (n=66)	TIGIT	0.334056988	0.006120258	0.02331527
KIRC (n=533)	CD27	0.209180213	1.10E-06	1.66E-05
KIRC (n=533)	CTLA4	0.243386817	1.26E-08	2.52E-07
KIRC (n=533)	LAG3	0.249811275	5.01E-09	1.09E-07
KIRC (n=533)	PDCD1	0.279711134	4.89E-11	2.03E-09
KIRC (n=533)	PDCD1LG2	0.088014996	0.042239112	0.122137193
KIRC (n=533)	TIGIT	0.222851611	2.01E-07	3.45E-06
KIRP (n=290)	CD27	-0.062744032	0.286908856	0.456998186
KIRP (n=290)	CTLA4	-0.020003361	0.734453282	0.831456545
KIRP (n=290)	LAG3	-0.047762674	0.417757013	0.579547301
KIRP (n=290)	PDCD1	0.095962517	0.102913377	0.233011419
KIRP (n=290)	PDCD1LG2	-0.061373733	0.297585428	0.466800672
KIRP (n=290)	TIGIT	0.013306749	0.821483709	0.893629501
LGG (n=516)	CD27	0.089014906	0.043265293	0.123615123
LGG (n=516)	CTLA4	-0.150711947	0.000592874	0.003233859
LGG (n=516)	LAG3	0.173643477	7.34E-05	0.000550433
LGG (n=516)	PDCD1	-0.114407068	0.0092933	0.033554177
LGG (n=516)	PDCD1LG2	-0.266500952	7.72E-10	2.32E-08
LGG (n=516)	TIGIT	-0.102338938	0.020063209	0.065069868
LIHC (n=371)	CD27	0.208959973	4.99E-05	0.000412893
LIHC (n=371)	CTLA4	0.300212355	3.64E-09	8.74E-08
LIHC (n=371)	LAG3	0.20833488	5.26E-05	0.000420862
LIHC (n=371)	PDCD1	0.332412671	5.07E-11	2.03E-09
LIHC (n=371)	PDCD1LG2	0.090708446	0.081007344	0.188754976
LIHC (n=371)	TIGIT	0.241450506	2.54E-06	3.29E-05
LUAD (n=515)	CD27	-0.086491056	0.049797143	0.13581039
LUAD (n=515)	CTLA4	-0.044089058	0.317991231	0.489217279
LUAD (n=515)	LAG3	0.064269063	0.145265728	0.292972898
LUAD (n=515)	PDCD1	0.042437054	0.336480306	0.504720458
LUAD (n=515)	PDCD1LG2	-0.064324454	0.144918547	0.292972898
LUAD (n=515)	TIGIT	0.007389834	0.867136522	0.912775286
LUSC (n=501)	CD27	-0.128438963	0.003981704	0.016476018
LUSC (n=501)	CTLA4	-0.086170957	0.053912891	0.142765339
LUSC (n=501)	LAG3	-0.05045676	0.259627405	0.429728118
LUSC (n=501)	PDCD1	-0.057555313	0.198404451	0.345690798
LUSC (n=501)	PDCD1LG2	-0.225956157	3.20E-07	5.12E-06
LUSC (n=501)	TIGIT	-0.105859293	0.017778647	0.059262156
MESO (n=87)	CD27	0.000856601	0.993717297	0.993717297
MESO (n=87)	CTLA4	-0.045509222	0.675538343	0.787034962
MESO (n=87)	LAG3	-0.018353138	0.866013054	0.912775286
MESO (n=87)	PDCD1	0.135871546	0.209542838	0.361800583
MESO (n=87)	PDCD1LG2	0.030910549	0.776247747	0.858522854
MESO (n=87)	TIGIT	0.053510243	0.622546696	0.743339339
OV (n=303)	CD27	-0.10353097	0.071932885	0.174382751
OV (n=303)	CTLA4	-0.108451151	0.059354264	0.151542802
OV (n=303)	LAG3	-0.061054668	0.289432184	0.456998186
OV (n=303)	PDCD1	0.027664065	0.631478468	0.750271447
OV (n=303)	PDCD1LG2	-0.0682768	0.236034048	0.393660133
OV (n=303)	TIGIT	-0.105128908	0.067628943	0.167329344
PAAD (n=179)	CD27	-0.14626619	0.050734479	0.136812079
PAAD (n=179)	CTLA4	-0.132402235	0.077262109	0.181793198
PAAD (n=179)	LAG3	-0.108009541	0.150105481	0.295289471
PAAD (n=179)	PDCD1	-0.141757161	0.05837587	0.150647407
PAAD (n=179)	PDCD1LG2	-0.092500994	0.218116858	0.373914614
PAAD (n=179)	TIGIT	-0.133917101	0.073905913	0.175618011
PCPG (n=181)	CD27	0.147250723	0.047914347	0.133714457
PCPG (n=181)	CTLA4	0.115372251	0.121962067	0.263701766
PCPG (n=181)	LAG3	0.101240564	0.17506641	0.325704949
PCPG (n=181)	PDCD1	0.128208761	0.085427345	0.197140026
PCPG (n=181)	PDCD1LG2	0.18958776	0.01058231	0.037349329
PCPG (n=181)	TIGIT	0.196390056	0.008056149	0.029745782
PRAD (n=498)	CD27	0.064200935	0.152551091	0.297660666
PRAD (n=498)	CTLA4	0.094650383	0.034716952	0.103083395
PRAD (n=498)	LAG3	0.062511734	0.163661105	0.311735439
PRAD (n=498)	PDCD1	0.160879669	0.00031256	0.001936668
PRAD (n=498)	PDCD1LG2	0.190810707	1.81E-05	0.000178967
PRAD (n=498)	TIGIT	0.193599645	1.36E-05	0.000141588
READ (n=166)	CD27	0.104217851	0.181468052	0.332460553
READ (n=166)	CTLA4	0.015802349	0.839859513	0.899849478
READ (n=166)	LAG3	0.027712811	0.723020659	0.823937416
READ (n=166)	PDCD1	0.093023591	0.233239553	0.393660133
READ (n=166)	PDCD1LG2	-0.067953906	0.384346762	0.555682066
READ (n=166)	TIGIT	0.118581238	0.128098894	0.272068447
SARC (n=260)	CD27	-0.085779162	0.167886753	0.314787661
SARC (n=260)	CTLA4	-0.090164724	0.147110998	0.294221995
SARC (n=260)	LAG3	-0.035326649	0.570675131	0.713343914
SARC (n=260)	PDCD1	-0.213592737	0.000525155	0.002931096
SARC (n=260)	PDCD1LG2	-0.016293368	0.793726896	0.869837694
SARC (n=260)	TIGIT	-0.133651709	0.031211984	0.096036873
SKCM (n=471)	CD27	-0.063663607	0.167774573	0.314787661
SKCM (n=471)	CTLA4	-0.156131702	0.000673057	0.003511601
SKCM (n=471)	LAG3	0.006145762	0.894173245	0.933050342
SKCM (n=471)	PDCD1	-0.017728793	0.70115075	0.809020096
SKCM (n=471)	PDCD1LG2	0.008777601	0.849314095	0.901926473
SKCM (n=471)	TIGIT	-0.04726951	0.305970106	0.476836529
SKCM-Metastasis (n=368)	CD27	-0.068194665	0.19180097	0.343524125
SKCM-Metastasis (n=368)	CTLA4	-0.119265446	0.022120199	0.069853259
SKCM-Metastasis (n=368)	LAG3	0.040529534	0.438242314	0.589462557
SKCM-Metastasis (n=368)	PDCD1	0.003660993	0.944200562	0.96742131
SKCM-Metastasis (n=368)	PDCD1LG2	-0.011342721	0.828319139	0.89548015
SKCM-Metastasis (n=368)	TIGIT	-0.044957448	0.389825311	0.556893301
SKCM-Primary (n=103)	CD27	-0.081063568	0.415641672	0.579547301
SKCM-Primary (n=103)	CTLA4	-0.28610025	0.003393299	0.014807124
SKCM-Primary (n=103)	LAG3	-0.143192901	0.149031505	0.295289471
SKCM-Primary (n=103)	PDCD1	-0.107026754	0.281908978	0.456998186
SKCM-Primary (n=103)	PDCD1LG2	0.093177525	0.349197848	0.517330145
SKCM-Primary (n=103)	TIGIT	-0.089399464	0.369168274	0.536972034
STAD (n=415)	CD27	-0.072160216	0.142241423	0.292972898
STAD (n=415)	CTLA4	-0.025386328	0.606076484	0.734209465
STAD (n=415)	LAG3	-0.027081235	0.582234612	0.720980312
STAD (n=415)	PDCD1	0.015465205	0.753430882	0.844969213
STAD (n=415)	PDCD1LG2	-0.065806369	0.180901384	0.332460553
STAD (n=415)	TIGIT	-0.004565671	0.926118276	0.958053389
TGCT (n=150)	CD27	-0.082992133	0.312647701	0.484099666
TGCT (n=150)	CTLA4	-0.069594204	0.397414521	0.561713265
TGCT (n=150)	LAG3	-0.131957865	0.107468941	0.238819869
TGCT (n=150)	PDCD1	-0.139876439	0.087784558	0.200650419
TGCT (n=150)	PDCD1LG2	0.122275657	0.136056992	0.286435773
TGCT (n=150)	TIGIT	-0.105514023	0.198772209	0.345690798
THCA (n=509)	CD27	-0.000466271	0.991627394	0.993717297
THCA (n=509)	CTLA4	0.188492527	1.86E-05	0.000178967
THCA (n=509)	LAG3	0.108159523	0.014632206	0.050167564
THCA (n=509)	PDCD1	0.155142716	0.000443302	0.00265981
THCA (n=509)	PDCD1LG2	0.192649779	1.20E-05	0.00013202
THCA (n=509)	TIGIT	0.206561536	2.61E-06	3.29E-05
THYM (n=120)	CD27	-0.325897632	0.000280851	0.001821739
THYM (n=120)	CTLA4	0.314230155	0.000473785	0.002773377
THYM (n=120)	LAG3	0.343982221	0.000119687	0.00082071
THYM (n=120)	PDCD1	-0.556872005	3.98E-11	2.03E-09
THYM (n=120)	PDCD1LG2	0.297895687	0.000951511	0.004660461
THYM (n=120)	TIGIT	0.46587263	8.23E-08	1.52E-06
UCEC (n=545)	CD27	-0.05529947	0.19739756	0.345690798
UCEC (n=545)	CTLA4	-0.122395806	0.00421556	0.01714804
UCEC (n=545)	LAG3	-0.008959335	0.834696687	0.898328273
UCEC (n=545)	PDCD1	-0.027205736	0.526222204	0.672125536
UCEC (n=545)	PDCD1LG2	0.062741037	0.143526848	0.292972898
UCEC (n=545)	TIGIT	-0.033129896	0.440196564	0.589462557
UCS (n=57)	CD27	-0.164311641	0.22194826	0.377784272
UCS (n=57)	CTLA4	-0.067767497	0.616459248	0.739751098
UCS (n=57)	LAG3	-0.175589837	0.191388833	0.343524125
UCS (n=57)	PDCD1	0.063261602	0.640140755	0.756816656
UCS (n=57)	PDCD1LG2	-0.130541872	0.333102014	0.502795493
UCS (n=57)	TIGIT	-0.041094115	0.761502415	0.850049207
UVM (n=80)	CD27	0.358790436	0.001082518	0.005196085
UVM (n=80)	CTLA4	0.209916796	0.061638947	0.154097366
UVM (n=80)	LAG3	0.428598218	7.30E-05	0.000550433
UVM (n=80)	PDCD1	0.448557465	3.01E-05	0.000267373
UVM (n=80)	PDCD1LG2	0.224214721	0.04556411	0.128651606
UVM (n=80)	TIGIT	0.38016267	0.000504551	0.002883146
