# Supplementary material for: Multi-omics reveals novel prognostic implication of SRC protein expression in bladder cancer and its correlation with immunotherapy response
Source: Ann Med. 2021 Apr 8;53(1):596–610. doi: 10.1080/07853890.2021.1908588 (PMC8043611; doi:10.1080/07853890.2021.1908588)
Supplement: Supplemental Material [file IANN_A_1908588_SM6846.zip › Supplemental files/Table S2.csv]

Table S2. Prognostic value of SRC in 12,452 cancer samples based on TCGA database using K-M and log-rank methods
cancer	infiltrates	z_score	p	adj.p
ACC (n=79)	SRC	-1.943260273	0.051984719	0.266421684
BLCA (n=408)	SRC	-2.169452656	0.030048335	0.216713098
BRCA (n=1100)	SRC	-0.159004493	0.873665334	0.926902775
BRCA-Basal (n=191)	SRC	-0.8667325	0.386088594	0.719528743
BRCA-Her2 (n=82)	SRC	-0.531877724	0.594810687	0.777960597
BRCA-LumA (n=568)	SRC	1.526270584	0.126942491	0.433720179
BRCA-LumB (n=219)	SRC	-1.681176838	0.092728571	0.422430157
CESC (n=306)	SRC	0.421848261	0.673135777	0.811722555
CHOL (n=36)	SRC	-1.358686515	0.174245947	0.446505239
COAD (n=458)	SRC	-0.299481523	0.764572668	0.895642269
DLBC (n=48)	SRC	0.263865459	0.791883593	0.899160099
ESCA (n=185)	SRC	0.238572408	0.811437163	0.899160099
GBM (n=153)	SRC	0.660693523	0.508808878	0.777960597
HNSC (n=522)	SRC	0.97791323	0.328117241	0.672640344
HNSC-HPV- (n=422)	SRC	0.815878878	0.414569414	0.739015042
HNSC-HPV+ (n=98)	SRC	0.505855665	0.612957977	0.777960597
KICH (n=66)	SRC	1.379173192	0.167841362	0.446505239
KIRC (n=533)	SRC	2.114537351	0.034469398	0.216713098
KIRP (n=290)	SRC	1.041740703	0.297531912	0.672640344
LAML (n=173)	SRC	2.085766302	0.036999797	0.216713098
LGG (n=516)	SRC	-0.099033561	0.921111623	0.944139414
LIHC (n=371)	SRC	2.774749475	0.005524425	0.113250703
LUAD (n=515)	SRC	-0.487133952	0.626163407	0.777960597
LUSC (n=501)	SRC	1.594478551	0.110828891	0.433720179
MESO (n=87)	SRC	2.370197146	0.017778603	0.182230676
OV (n=303)	SRC	-0.148829712	0.881688005	0.926902775
PAAD (n=179)	SRC	0.999453984	0.31757482	0.672640344
PCPG (n=181)	SRC	-2.392297812	0.01674325	0.182230676
PRAD (n=498)	SRC	2.779030765	0.005452136	0.113250703
READ (n=166)	SRC	-0.672085456	0.501529295	0.777960597
SARC (n=260)	SRC	-1.12981276	0.25855513	0.623574138
SKCM (n=471)	SRC	-0.606318569	0.544303231	0.777960597
SKCM-Metastasis (n=368)	SRC	-0.513557269	0.607561562	0.777960597
SKCM-Primary (n=103)	SRC	0.059580025	0.952490128	0.952490128
STAD (n=415)	SRC	-1.545801757	0.122152453	0.433720179
TGCT (n=150)	SRC	0.635402131	0.525166179	0.777960597
THCA (n=509)	SRC	0.918859956	0.358168827	0.699281996
THYM (n=120)	SRC	1.42657393	0.153702743	0.446505239
UCEC (n=545)	SRC	0.502706809	0.615170422	0.777960597
UCS (n=57)	SRC	0.658228298	0.510391444	0.777960597
UVM (n=80)	SRC	1.373687767	0.169538636	0.446505239
